# Supplementary material for: Association between Different Types of Plant-Based Diets and Dyslipidemia in Middle-Aged and Elderly Chinese Participants
Source: Nutrients. 2023 Jan 2;15(1):230. doi: 10.3390/nu15010230 (PMC9823762; doi:10.3390/nu15010230)
Supplement: Supplementary file 1 [file nutrients-15-00230-s001.zip]

Archive with 1 entries (1 files):
- nutrients-2076126-supplementary.pdf
